# Supplementary material for: Effects of Beetroot Powder with or without L-Arginine on Postprandial Vascular Endothelial Function: Results of a Randomized Controlled Trial with Abdominally Obese Men
Source: Nutrients. 2020 Nov 16;12(11):3520. doi: 10.3390/nu12113520 (PMC7697292; doi:10.3390/nu12113520)
Supplement: Supplementary file 1 [file nutrients-12-03520-s001.zip]

Archive with 2 entries (2 files):
- Nutrients_Tables_E_Smeets.pdf
- Nutrients_Figures_E_Smeets.pdf
